# Supplementary material for: Changes of Gene Expression Patterns of Muscle Pathophysiology-Related Transcription Factors During Denervated Muscle Atrophy
Source: Front Physiol. 2022 Jun 24;13:923190. doi: 10.3389/fphys.2022.923190 (PMC9263185; doi:10.3389/fphys.2022.923190)
Supplement: Supplementary file 3 [file Table1.XLSX]

## Sheet: Sheet1
Number	TF abbreviation	Full name of TF
1	AP-1	activator protein-1
2	ATF2	activator of transcription factor 2
3	ATF3	activator of transcription factor 3
4	ATF4	activator of transcription factor 4
5	ATF6	activator of transcription factor 6
6	BMAL1	Brain and muscle arnt-like protein 1
7	C/EBPbeta	CCAAT/enhancer-binding protein
8	CASZ1	zinc finger transcription factor
9	CBF	core binding factor
10	CBFA1	osteogenic transcription factor
11	CHOP	C/EBP homologous protein
12	ChREBP	Carbohydrate response element-binding protein
13	c-MYC	Cellular myelocytomatosis oncogene
14	COUP-TFII	chicken ovalbumin upstream promoter-transcription factor II
15	CREB	cyclic AMP response element binding protein
16	DACH2	Dachshund homolog 2 gene
17	DAF16	A forkhead-type transcription factor
18	DUX4	double homeobox 4 gene
19	E box	E box
20	E2F	adenoviral early region 2 binding factor
21	E2F1	E2F transcription factor 1
22	E2F4	E2F transcription factor 4
23	EGR1	early growth response 1
24	Etv2	E26 transformation-specific variant 2
25	EYA2	eyes absent family protein 2
26	FKHR	fork head in rhabdomyosarcoma
27	FoxA2	forkhead box A2
28	Foxn1	forkhead box N1
29	FoxO1	forkhead box transcription factor O1
30	FoxO3	forkhead box transcription factor O3
31	Foxo3A	forkhead box transcription factor O3A
32	FOXO4	forkhead box transcription factor O4
33	GATA2	GATA zinc-finger transcription factor 2
34	GATA4	GATA zinc-finger transcription factor 4
35	GR	glucocorticoid receptor
36	HES6	hairy and enhancer of split 6
37	HEYL	hairy and enhancer of split-related with YRPW motif-like
38	HIF-1	hypoxia-inducible factor-1
39	HOXA9	Homeobox A9
40	HSF	heat shock transcription factor
41	HSF1	heat shock transcription factor 1
42	IRF4	interferon regulatory factor 4
43	JunB	JunB
44	KLF15	Kruppel-like factor 15
45	KLF2	Kruppel-like factor 2
46	KLF4	Kruppel-like factor 4
47	KLF5	Kruppel-like factor 5
48	Lbx1	ladybird homeobox 1
49	Lhx2	LIM homeobox transcription factor
50	Math6/atoh8	Atonal homolog 8
51	MEF2	myocyte Enhancer Factor 2
52	MEF2A	myocyte enhancer factor 2A
53	MEF2C	myocyte enhancer factor 2C
54	MondoA	MondoA
55	MRF4	myogenic regulatory factor 4
56	MRFs	myogenic regulatory factors
57	Myf5	myogenic factor 5
58	Myf6	myogenic factor 6
59	MyoD	Myogenic Differentiation
60	MYOD1	Myogenic Differentiation 1
61	Myog	myogenin
62	NFAT	nuclear factor of activated T cells
63	NFAT5	nuclear factor of activated T cells 5
64	NFATc1	nuclear factor of activated T cells, cytoplasmic, calcineurin-dependent 1
65	NFATC2	nuclear factor of activated T cells, cytoplasmic, calcineurin-dependent 2
66	NFATc4	nuclear factor of activated T cells, cytoplasmic, calcineurin-dependent 4
67	Nfix	nuclear factor IX
68	NF-kB	nuclear factor kB
69	NFYC	nuclear transcription factor Y subunit c
70	NKx2.5	NK2 transcription factor related 5
71	Nkx2E	formerly called Csx/Nkx2.5
72	NR4A1	Nuclear receptor subfamily 4 group A member 1
73	NRF1	nuclear respiratory factor 1
74	Nrf2	nuclear respiratory factor 2
75	OCT-1 motifs	OCT-1 motifs
76	p43	mitochondrial T3 receptor
77	p53	Scalloped/Tef/TEAD
78	Pax3	paired box 3
79	Pax7	paired box 7
80	PGC1alpha	peroxisome proliferator-activated receptor gamma co-activator-1 alpha
81	PGC1beta	peroxisome proliferator-activated receptor gamma coactivator 1beta
82	PIT-1	pituitary endocrine cell-specific transcription factor
83	PITX1	Paired-like homeodomain transcription factor 1
84	PITX2	Paired-like homeodomain transcription factor 2
85	PLZF	promyelocytic leukaemia zinc finger
86	PML	promyelocytic leukemia protein
87	POU6F1	POU Class 6 Homeobox 1
88	PPAR	peroxisome proliferator-activated receptor
89	PPARalpha	peroxisome proliferator-activated receptor alpha
90	PPARbeta	peroxisome proliferator-activated receptor beta
91	PPARdelta	peroxisome proliferator-activated receptor beta
92	PPARgamma	peroxisome proliferator-activated receptor delta
93	PPARGC1A	peroxisome proliferator-activated receptor gamma, coactivator 1 alpha
94	Prep1	Pbx-regulating protein-1
95	REST	repressor element-1 silencing transcription factor
96	RUNX1	runt-related transcription factor 1
97	RUNX2	runt-related transcription factor 2
98	RXR gamma	retinoid X receptor (RXR) gamma
99	RXR alpha	retinoid X receptor-alpha
100	Scalloped/Tef/TEAD	Scalloped/Tef/TEAD
101	scleraxis	scleraxis
102	Sharp-1	split- and hairy-related protein-1
103	Six1	sine oculis homeobox 1
104	skNAC	skeletal and heart muscle-specific variant of nascent polypeptide-associated complex
105	SMPX	Small muscle protein X-linked
106	SOX9	SRY-related high-mobility-group box 9
107	SP1	specificity protein 1
108	Spl-CTF/NF-l	Spl-CTF/NF-l
109	SREBP-1	sterol regulatory element-binding protein 1
110	SREBP-1c	Sterol regulatory element binding protein-1c
111	SRF	Serum Response Factor
112	STAT1	signal transducer and activator of transcription 1
113	STAT3	signal transducer and activator of transcription 3
114	STAT5a	signal transducer and activator of transcription 5a
115	STAT5B	signal transducer and activator of transcription 5B
116	TBX3	T-box transcription factor
117	TCF12	targeting the E-protein family member transcription factor 12
118	Tcf4	transcription factor 4
119	TEAD4	transcription element apical (TEA) domain transcription factor (Tead)-4
120	TEF-1	Transcriptional Enhancer Factor-1
121	TFAM	Mitochondrial transcription factor A
122	TFE3	transcription factor E3
123	TFEB	transcription factor EB
124	TIEG1	Transforming growth factor-beta (TGF-beta)-inducible early gene-1
125	Twist2	Twist-related protein 2
126	YB-1	Y-box binding protein 1
127	YY1	TF Yin Yang1
128	ZBTB14	zinc finger and BTB domain containing 14
129	ERRalpha	Estrogen-related receptor-alpha
